# Supplementary material for: The role of soluble thrombomodulin (sTM) in risk stratification of hemorrhagic fever with renal syndrome and prognostic assessment
Source: PLoS Negl Trop Dis. 2026 Mar 20;20(3):e0014132. doi: 10.1371/journal.pntd.0014132 (PMC13004370; doi:10.1371/journal.pntd.0014132)
Supplement: S1 Data — (XLSX) [file pntd.0014132.s001.xlsx]

## Sheet: Sheet2
Patient	gender	clinical phsaes	sTM (TU/mL)	WBC (×10E9/L)	NEU (×10E9/L)	LYM (×10E9/L)	PLT (×10E9/L)	RBC (×10E12/L)	APTT (sec)	TBIL ( umol/L)	Scr (umol/L)	CRP (mg/L)	IL-6 (pg/mL)	PCT (ng/mL)	SOFA	severity	Outcome
1	female	Oliguric	57.8	14.48	10.22	3.23	29	2.72	35.4	25.51	225	5.15	20.72	1.48	7	Critical	Non-Survivor
		Polyuric	23.1	2.78	2.55	0.13	3	2.21	49.4	112	126.1	307.48	660.84	28.03	16	Critical	Non-Survivor
2	male	Hypotensive	31.9	7.74	4.27	2.69	83	3.48	39.36	7.97	738.9	15.79	30.15	1.09	6	Moderate	Survivor
		Oliguric	27.9	9.71	6.26	1.93	112	3.42	33.6	8.37	511.8	15.79	30.15	1.09	5	Moderate	Survivor
3	male	Hypotensive	76.3	44.42	30.76	8.23	11	5.15	58.9	19.67	370.2	15.65	22.29	22.23	12	Critical	Survivor
		Oliguric	65.8	29.95	21.34	6.65	116	4.17	43.9	21.13	276.9	7.22	12.7	17.27	6	Critical	Survivor
4	male	Febrile	19.2	7.05	3.65	2.52	82	4.66	35.5	10.15	181.1	55.65	135.69	10.11	7	Moderate	Survivor
		Oliguric	31.1	11.37	6.55	2.69	101	3.51	38.6	11.1	177.9	5	30.19	0.74	5	Moderate	Survivor
5	male	Hypotensive	33.9	26.82	16.52	5.27	31	5.14	81.3	10.81	240.6	54.3	124.87	19.42	11	Severe	Survivor
		Oliguric	25	16.31	10.36	3.06	84	3.54	66.2	12.08	168.8	33.31	42.39	8.04	4	Severe	Survivor
		Polyuric	16.7	9.19	6.85	1.18	220	3	26.8	12.13	385.1	32.98	20.76	1.49	4	Severe	Survivor
6	male	Hypotensive	71.7	52.07	36.07	9.62	17	5.72	80.2	5.1	550.7	8.94	12.94	4.55	15	Critical	Survivor
		Oliguric	46.1	6.14	4.23	1.19	60	2.69	35.6	15.25	419.5	48.48	77.09	0.84	6	Critical	Survivor
7	male	Febrile	57.5	31.34	18.77	5.96	5	3.38	67.1	18.98	306.8	33.23	31.42	3.17	9	Critical	Survivor
		Hypotensive	62.2	25.15	14.52	6.35	6	2.95	88.3	23.65	442.5	26.06	115.83	2.57	10	Critical	Survivor
		Oliguric	42	5.7	4.03	0.92	53	2.79	36.4	15.37	319.3	7.28	6.01	2.4	6	Critical	Survivor
		Polyuric	19.5	5.77	3.87	1.38	137	2.27	30.9	6.4	279.9	5.15	9.42	0.09	4	Critical	Survivor
8	male	Febrile	50.8	33.6	12.74	15.37	38	3.75	44.2	19.43	253.8	21.33	84.33	11.36	7	Critical	Survivor
		Hypotensive	56.8	16.75	11.45	4.02	44	2.59	82.6	20.49	303.5	20.61	28.02	1.07	11	Critical	Survivor
		Oliguric	44.4	21.3	7.81	7.72	163	4.43	32.8	9.43	389.5	16.27	15.53	3.79	4	Critical	Survivor
9	male	Hypotensive	32.9	22.8	8.62	8.83	3	5.4	50.6	9.73	409.1	52.34	6.26	9.21	12	Severe	Survivor
		Oliguric	24.5	9.1	6.28	1.5	196	4.06	34.6	10.9	377	5.4	39.48	0.81	4	Severe	Survivor
10	female	Hypotensive	81.8	22.5	13.06	7.85	56	1.79	180	23.34	255.4	7.58	5000	0.88	17	Critical	Non-Survivor
11	female	Polyuric	22.8	9.59	6.25	1.83	146	3.92	25.6	22.5	132	25.93	11.35	0.41	3	Moderate	Survivor
12	male	Oliguric	34.6	12.5	6.54	5	143	3.83	40.1	6.4	755.5	9.7	5.86	7.17	6	Moderate	Survivor
		Polyuric	19.1	7.41	5.85	0.74	154	3.02	30.06	12.07	247.5	5	10.51	0.36	3	Moderate	Survivor
13	male	Febrile	27.1	11.08	6.25	4.12	17	3.07	36.4	9.74	231.9	82.32	16.87	1.77	8	Moderate	Survivor
		Oliguric	25.2	7.81	5.56	1.44	107	2.87	28.3	7.83	226.4	19.91	42.86	0.82	5	Moderate	Survivor
		Polyuric	23.6	7.11	4.3	1.99	226	3.09	25.8	0	297.1	25.18	44.7	0.27	4	Moderate	Survivor
14	male	Febrile	55.1	32.32	21.44	4.52	51	4.02	80.4	10.66	356.7	53.62	264.42	53.84	17	Critical	Non-Survivor
		Hypotensive	61.9	27.41	14.46	4.98	69	2.62	99.8	25.32	337	19.43	338.17	60.04	18	Critical	Non-Survivor
15	male	Hypotensive	56.2	41.13	22.34	9.98	18	3.13	51.3	17.89	305.7	23.96	22.29	13.18	13	Critical	Survivor
		Oliguric	51.3	27.45	16.52	6.96	57	2.89	23.2	31.07	302.3	10.51	39.67	5.37	8	Critical	Survivor
		Polyuric	21.1	7.64	6.13	0.63	142	2.45	31.9	0	286.8	44.46	78.46	0.72	4	Critical	Survivor
16	male	Oliguric	18.5	12.77	4.41	6.73	75	4.04	29	11.27	224.7	17.6	25.14	0.39	5	Moderate	Survivor
		Polyuric	13.9	16.42	5.84	7.67	96	4.34	32.3	0	176.9	21.37	24.26	0.51	5	Moderate	Survivor
17	male	Oliguric	25	13.91	12	0.76	217	4.34	25	17.19	472	5	14.5	0.68	5	Moderate	Survivor
		Polyuric	22.8	7.55	6.12	0.78	196	2.46	24.7	6.36	295.1	32.94	15.64	0.58	3	Moderate	Survivor
18	male	Febrile	13.9	5.5	2.86	1.9	36	5.75	42.8	12.5	81.6	14.42	41.97	0.63	4	Mild	Survivor
		Polyuric	11.4	7.71	5.27	1.59	233	4.4	30	11.52	122.7	5	15.53	0.12	2	Mild	Survivor
19	male	Febrile	9	5.51	3.12	1.81	127	5.16	26.3	14.05	47.1	31.05	36.12	0.21	2	Mild	Survivor
		Polyuric	10.2	9.56	4.52	3.88	413	4.87	26.7	9.7	90.7	5	3.81	0.17	1	Mild	Survivor
20	male	Febrile	23.8	11.88	3.78	5.06	50	5.3	36.3	15.9	96	5	22.08	1.83	7	Critical	Survivor
		Hypotensive	64.5	34.15	21.12	6.62	20	2.1	78.6	61.06	202.7	33.46	118.42	6.92	15	Critical	Survivor
		Oliguric	38.8	13.61	8.61	2.51	118	3.88	32.4	0	332	5	10.11	0.65	6	Critical	Survivor
		Polyuric	14.9	5.52	2.48	2.24	188	4.5	24.6	14.5	117	5	4.18	0.1	2	Critical	Survivor
21	male	Oliguric	40.8	14.64	8.35	3.59	29	3.84	32.4	7.88	511.4	6.48	10.86	1.69	8	Severe	Survivor
		Polyuric	24.2	8.96	4.85	2.52	210	4.27	28.2	25	493	18.07	7.19	0.92	6	Severe	Survivor
22	female	Hypotensive	63.2	21.24	14.23	5.42	22	2.7	72.5	106.17	314.9	23.41	235.24	10.44	18	Critical	Survivor
		Oliguric	23.1	9.66	8.16	0.58	111	3.32	56.4	23.43	279.3	307.48	660.84	28.03	7	Critical	Survivor
		Polyuric	11.6	7.17	4.84	1.43	296	2.91	23	17.1	240	5	12.73	0.22	3	Critical	Survivor
23	male	Febrile	22	8.48	6.03	1.95	44	4.76	48.6	11.87	79.8	20.74	21.44	0.35	9	Moderate	Survivor
		Oliguric	29.8	18.43	9.19	5.85	69	3.9	45.1	10.21	232.6	30.14	105.45	0.31	9	Moderate	Survivor
		Polyuric	28.1	8.49	4.67	2.24	198	3.68	41.2	9.77	329.3	25.9	42.72	0.21	4	Moderate	Survivor
24	male	Oliguric	32.2	19.21	8.07	7.35	48	4.29	41:5	9.8	567.4	14.96	17.87	4.21	9	Severe	Survivor
		Polyuric	23.9	15.75	7.65	4.11	132	4.32	63.2	11.3	386.4	12.73	31.16	3.82	6	Severe	Survivor
25	female	Febrile	51.6	53.4	40.17	6.49	18	4.92	141.2	11.05	82.11	19.89	100.2	4.77	13	Critical	Survivor
		Hypotensive	52.2	65.16	41.88	10.95	23	3.15	100.7	34.36	151.9	18.22	174.52	8.02	16	Critical	Survivor
		Oliguric	36.2	12.63	8.86	3.19	25	2.09	62.5	100.82	191.9	35.82	141.91	4.94	17	Critical	Survivor
26	male	Oliguric	38.3	15.09	8.08	3.15	7	4.99	68.7	17.03	288.6	23.77	46.09	4.58	10	Severe	Survivor
		Polyuric	32.8	9.6	5.19	2.81	95	4.31	37.6	12.06	221.2	38.04	10.04	1.25	5	Severe	Survivor
27	male	Febrile	52.3	32.18	18.8	5.34	42	4.23	67.4	11.91	486.7	35.25	29.32	15.37	13	Severe	Survivor
		Hypotensive	65.3	31.15	18.25	7.65	32	4.01	65.3	11.56	349.3	31.67	30.12	6.91	12	Severe	Survivor
		Oliguric	48.2	12.96	7.96	3.05	104	4.4	32.7	16.66	549.3	51.88	36.42	2.14	5	Severe	Survivor
28	male	Hypotensive	27.5	10.25	6.81	2.67	74	4.4	31.8	7.52	239.3	16.3	3.96	1.58	9	Severe	Survivor
		Oliguric	23.7	12.23	9.69	1.67	82	3.99	31.5	0	98.9	6.74	3.49	0.55	7	Severe	Survivor
		Polyuric	13.1	11.39	10	0.54	149	4.01	26.7	6.29	82.9	56.4	46.72	1	2	Severe	Survivor
29	male	Febrile	62.9	29.2	16.34	5.78	17	4.77	117.4	43.54	279.3	14.55	22.3	43.08	10	Critical	Survivor
		Hypotensive	68.1	27.93	12.68	8.69	12	3.47	55.2	23.8	261.8	12.03	34.3	29.77	13	Critical	Survivor
		Oliguric	66.8	16.16	5.63	9.34	86	2.8	34.5	22.05	297	80.74	143.94	5.44	7	Critical	Survivor
		Polyuric	43.5	6.97	4.39	1.84	144	2.14	36.2	27.93	327.3	67.7	55.39	2.07	7	Critical	Survivor
30	male	Febrile	31.8	17.18	10.31	5.53	24	5.2	80.1	7	287.5	64.6	41.71	9.5	6	Moderate	Survivor
		Oliguric	25.6	7.69	3.28	3.49	55	3.78	40.7	18.7	310.4	19.98	33.37	1.2	6	Moderate	Survivor
		Polyuric	15	7.56	5.47	1.33	120	4.03	27.1	10.1	63	8.1	5.75	0.1	2	Moderate	Survivor
31	male	Febrile	13.5	8.5	6.94	1.04	97	3.89	45.6	24.23	63.5	75.98	93.81	0.82	4	Mild	Survivor
		Polyuric	10.5	17.65	4.35	10.76	224	4.96	30	11.62	64.4	10.07	9.82	0.21	1	Mild	Survivor
32	male	Oliguric	18.3	6.5	2.8	2.76	84	4.45	24.9	23.4	540.6	5	10.21	0.28	7	Severe	Survivor
		Polyuric	16.5	8.48	5.59	1.73	330	3.07	24	5.75	100.3	7.25	6.4	4.94	2	Severe	Survivor
33	male	Oliguric	47.7	5.43	2.32	2.25	180	3.47	26.7	7.6	528	6.87	9.68	0.67	6	Severe	Survivor
		Polyuric	22.6	9.06	6.51	1.57	138	2.71	32.8	8.58	308.4	9.77	15.02	0.39	5	Severe	Survivor
34	male	Hypotensive	42	30.79	16.79	7.35	22	5.77	51.9	12.4	100.3	7.28	6.01	2.4	9	Severe	Survivor
		Oliguric	29.7	26.23	11.15	10.3	42	4.18	32.7	7.85	306.8	17.18	12.95	3.03	8	Severe	Survivor
		Polyuric	14.7	6.28	2.04	3.81	155	3.98	38.6	4.44	109.1	5	10.13	0.34	2	Severe	Survivor
35	male	Febrile	39.4	62.41	36.38	12.55	27	4.63	75.4	9.5	96.7	5	5.53	2.61	7	Critical	Survivor
		Hypotensive	43.9	62.4	38	10.03	23	4.21	69.4	51.6	335.8	11.55	685.96	9.74	15	Critical	Survivor
		Oliguric	25.7	12.25	10.03	1	203	4.1	22.9	11.97	573.4	5	11.4	0.7	8	Critical	Survivor
		Polyuric	16.1	11.45	9.08	1.1	173	3.19	26	27.4	257.9	63.47	32.22	1.34	5	Critical	Survivor
36	male	Febrile	35.4	15.81	9.79	4.81	26	5.28	53.4	19.37	154.5	19.37	8.78	12.66	5	Moderate	Survivor
		Oliguric	24	6.31	3.16	2.36	73	3.72	33.1	24.4	362.9	16.61	14.79	1.03	6	Moderate	Survivor
37	female	Polyuric	14	7.65	4.82	1.82	105	3.69	32.3	9.49	96.8	5.74	9.35	0.85	2	Mild	Survivor
38	male	Hypotensive	62.6	85.66	58.33	15.72	25	5.66	103.7	26.7	138.3	20.61	1021.63	22.4	16	Critical	Non-Survivor
39	male	Febrile	53	44.09	21.35	10.71	24	4.96	66.6	12.71	678.7	22.52	9.69	6.19	12	Severe	Survivor
		Hypotensive	48.9	27.84	12.38	8.78	27	4.16	52.7	9.49	454.9	15.7	5.5	3.23	15	Severe	Survivor
		Hypotensive	45.9	17.31	15.78	0.55	24	2.39	41	52.91	242.9	215.79	254.42	58.86	12	Critical	Survivor
		Polyuric	22.4	11.81	7.45	2.05	190	3.74	26.7	8.95	321.8	5	7.5	0.48	5	Severe	Survivor
40	male	Febrile	47.5	24.6	16.01	4.1	30	6.37	91.3	12.97	219.3	36.15	37.78	23.14	9	Severe	Survivor
		Oliguric	42.6	36.05	13.04	9.35	109	4.76	76.7	14.45	495	56.84	69.63	23.14	7	Severe	Survivor
		Polyuric	38.1	9.39	5.89	2.15	179	3.62	30.6	0	434.7	36.15	37.78	6.2	5	Severe	Survivor
41	male	Hypotensive	39.5	13.29	8.25	3.67	50	2.16	24.8	6.66	316.1	20.67	61	6.82	12	Severe	Survivor
		Oliguric	40	9.94	6.07	2.52	74	2.81	22.6	12.11	331.8	32.3	42.83	1.89	8	Severe	Survivor
		Polyuric	30	8.48	5.97	1.55	285	2.72	26.1	9.71	271.5	11.96	18.08	0.96	4	Severe	Survivor
42	male	Febrile	61.9	32.12	20.31	6.95	24	3.46	64.9	10.51	360.9	26.02	104.19	7.8	13	Critical	Survivor
		Hypotensive	79.8	11.44	7.88	1.44	16	2.52	39.1	49.86	282.3	11.63	36.96	12.07	17	Critical	Survivor
		Oliguric	33.2	16.2	10.17	4.09	80	3.95	34.2	11.8	437.4	5	14.25	0.77	8	Critical	Survivor
43	female	Hypotensive	34.9	15.62	6.01	6.53	25	3.62	36.2	5.84	332.9	10.97	9.9	3.45	9	Moderate	Survivor
		Oliguric	28	9.99	6.26	2.31	53	3.36	26.6	0	331.9	8.07	34.75	1.13	7	Moderate	Survivor
		Polyuric	23.6	9.71	5.83	2.12	155	3.79	20.5	11.19	231.1	7.19	9.45	0.26	4	Moderate	Survivor
44	male	Febrile	35.6	21.14	11.52	6.78	18	4.37	52.3	22.91	352.4	16.74	50.3	6.8	8	Critical	Survivor
		Hypotensive	45.9	17.31	15.78	0.55	24	2.39	41	52.91	242.9	215.79	254.42	58.86	12	Critical	Survivor
		Oliguric	21.4	13.94	9.29	3.13	43	4.6	28.9	0	460.8	36.78	36.45	3.67	9	Critical	Survivor
		Polyuric	17.1	2.24	1.58	0.57	161	5.2	33	19.07	261.9	22.88	6.35	0.55	4	Critical	Survivor
45	male	Febrile	17.3	8.72	4.24	3.64	75	1.6	40.6	8.28	252.6	33.79	36.16	4.23	6	Moderate	Survivor
		Hypotensive	19.8	8.97	6.05	2.13	45	2.25	41.1	8.74	287.7	33.17	83.13	1.89	8	Moderate	Survivor
		Oliguric	18.7	11.42	11.42	8.23	132	2.41	37.8	12.54	356.1	62.6	86.45	0.67	6	Moderate	Survivor
		Polyuric	9.5	8.94	6.24	1.15	313	2.66	32.6	0	123.5	32.33	141.2	0.25	2	Moderate	Survivor
46	female	Oliguric	23.4	13.68	7.61	4.71	94	1.29	30	9.5	172.1	35.54	45.12	1.64	6	Moderate	Survivor
		Polyuric	25.3	9.21	6.28	1.97	178	4.26	20.7	11.78	163.6	15.54	10.05	0.19	3	Moderate	Survivor
47	male	Febrile	50.7	52.12	33.86	12.22	15	6.08	82.7	20	322.1	22.54	70.8	33.46	12	Critical	Non-Survivor
		Hypotensive	82.5	10.91	10.18	0.44	32	2.01	90.9	349.99	320.6	26.24	4884.94	8.36	21	Critical	Non-Survivor
48	male	Oliguric	54.4	9.21	7.11	1.32	87	2.83	35.6	20.69	215.8	21.44	191.7	0.6	7	Severe	Survivor
		Polyuric	26.1	8.58	4.95	1.82	133	3.61	37.2	7.34	174.3	5	10.6	0.58	4	Severe	Survivor
49	male	Hypotensive	31	8.77	4.92	3.08	41	3.77	39.2	9.39	389	12.48	41.18	2.25	8	Moderate	Survivor
		Oliguric	28.1	5.93	2.39	2.85	136	3.51	39.7	12.45	472.2	25.08	30.09	1.41	7	Moderate	Survivor
		Polyuric	24	6.31	3.16	2.36	173	3.72	33.1	24.4	262.9	16.61	14.79	1.03	3	Moderate	Survivor
50	male	Febrile	74.3	39.78	22.71	8.61	28	2.75	73.6	72.36	290.9	17.95	125.14	13.84	16	Critical	Non-Survivor
		Hypotensive	90.3	22.82	14.45	5.43	39	2.67	64.3	158.6	299.5	34.96	89.68	3.95	19	Critical	Non-Survivor
51	male	Oliguric	21.4	8.22	6.72	0.61	146	2.59	29.6	6.34	315.3	31.52	28.77	1.34	5	Moderate	Survivor
		Polyuric	13	9.56	6.65	1.61	157	4.04	32	11.03	165.2	5	52.89	0.1	3	Moderate	Survivor
